# Supplementary material for: Deactivation of the antiviral state by rabies virus through targeting and accumulation of persistently phosphorylated STAT1
Source: PLoS Pathog. 2022 May 16;18(5):e1010533. doi: 10.1371/journal.ppat.1010533 (PMC9135343; doi:10.1371/journal.ppat.1010533)
Supplement: S1 Data — (XLSX) [file ppat.1010533.s001.xlsx]

## Sheet: Fig 1 data
Data used for Figure 1C
Nish No Add.	Nish +IFN	NiCE No Add.	NiCE +IFN	CE-NiP No add.	CE-NiP +IFN
6.39794	3.10278	7.82391	2.66932	8.15635	5.23045
6.32906	3.12483	7.56031	2.52244	8.06695	4.90309
6.14613	3.06707	7.69314	2.36736	8.05436	5.14613
Data used for Figure 1D
Nish No Add.	Nish +IFN	NiCE No Add.	NiCE +IFN	CE-NiP No add.	CE-NiP +IFN
7.13988	6.35089	7.11506	5.88271	7.32906	6.61278
7.19498	6.36549	7.04139	6.07918	7.41497	6.76592
7.03476	6.31034	7.13883	6.04007	7.42597	6.73239

## Sheet: Fig 2 data
Data used for Figure 2B
	Mock no add.			Mock + IFN			Ni-CE-Luc no add.			Ni-CE-Luc + IFN			CE(NiP)-Luc no add.			CE(NiP)-Luc + IFN
12h	0.69897	0.748188	0.748188	0.78533	1.02531	0.851258	4.73853	4.71283	4.76607	4.65867	4.60531	4.61298	4.82852	4.88063	4.758	4.69292	4.89166	4.84697
24h	0.851258	0.672098	1.01284	0.740363	0.944483	1.02119	5.61866	5.61913	5.62346	5.17747	5.13145	5.17939	5.24826	5.32784	5.32641	5.13264	5.05471	5.11124
48h	0.90309	0.80618	0.995635	0.944483	0.857332	0.845098	5.402	5.43883	5.3486	4.86621	4.77023	4.83902	5.05214	5.09579	5.01893	4.84094	4.892	4.90267
Data used for Figure 2D
	Mock no add.			Mock + IFN			Ni-CE-Luc no add.			Ni-CE-Luc + IFN			CE(NiP)-Luc no add.			CE(NiP)-Luc + IFN
12h	0.82	0.85	0.91	0.75	0.73	0.92	4.93	5.1	5.1	1.19	1.09	1.22	4.63	4.67	4.64	1.42	1.5	1.48
24h	1	0.89	0.89	0.77	0.84	0.77	5.59	5.64	5.55	1.29	1.26	1.28	5.1	4.88	5	2.39	2.33	2.35
48h	0.87	0.95	0.82	0.85	1.03	0.84	5.19	5.32	5.22	1.11	1.19	1.11	4.82	4.85	4.73	3.24	3.45	3.4

## Sheet: Fig 3 data
Data used for Fig 3B
6 h
EV	EV IFN	Nish	Nish IFN	CE	CE IFN
0.206997	9.3799	0.136842	6.84884	0.11729	8.31309
0.157396	8.67204	0.126379	4.23732	0.0952381	7.162
0.169031	9.27231	0.0953462	4.77083	0.105161	7.61644
12 h
EV	EV IFN	Nish	Nish IFN	CE	CE IFN
1.65444	11.2892	0.199653	4.90044	0.296696	9.66563
1.35955	11.9104	0.177436	5.17979	0.286391	9.60465
1.58064	11.7233	0.258979	4.06622	0.335811	11.6531

## Sheet: Fig 4 data
Data used for Fig 4B
		No add			+IFN
12 h	CVS-N	2.99265	2.96396	2.30091	35.0442	33.5191	41.9012
	Ni P	3.14643	2.66319	2.75663	5.76383	4.37603	6.4724
	Ni-CE P	1.56586	1.61056	2.38089	15.8706	14.3068	14.1125
24 h	CVS-N	3.52564	2.98983	3.78199	36.993	42.5611	38.4909
	Ni P	2.88243	2.5409	2.84403	7.23878	6.22354	6.9177
	Ni-CE P	2.56299	2.15515	2.34053	23.7859	25.1759	24.7978
30 h	CVS-N	1.00406	2.06333	2.5818	62.8502	50.0182	40.2157
	Ni P	2.59524	1.33062	1.28181	9.06821	6.6188	7.74578
	Ni-CE P	2.83534	2.66327	3.38531	26.6108	16.4284	28.8316
Data used for Fig 4D
		No add			+IFN
6h	CVS-N	2.36052	2.59214	2.15313	8.57642	7.27012	7.79452
	Ni P	3.15519	2.07865	3.47459	6.1838	6.10115	5.77726
	Ni-CE P	2.09896	2.22746	2.35509	10.6841	10.0764	6.42353
12 h	CVS-N	3.40782	3.42256	3.49627	62.9741	70.5759	62.6995
	Ni P	2.81421	3.3345	2.59489	30.9064	28.5022	28.3006
	Ni-CE P	3.46474	3.20714	3.22221	64.4295	65.6639	66.3756
18 h	CVS-N	6.35183	6.40542	5.61308	121.265	117.553	111.19
	Ni P	3.86543	3.25547	3.4894	31.7188	33.004	30.8627
	Ni-CE P	4.82922	4.4314	4.7236	89.0099	84.324	86.7371
Data used for Fig 4E
		No add			+IFN
6h	CVS-N	0.118523	0.123234	0.137411	24.283	25.4966	25.1823
	Ni P	0.0894754	0.09393	0.102147	4.94744	5.07322	5.15635
	Ni-CE P	0.167537	0.154038	0.218429	10.1554	9.71974	9.9731
12 h	CVS-N	0.104424	0.0987328	0.0998246	17.9294	18.008	17.8408
	Ni P	0.0532588	0.0525931	0.0604337	0.973861	0.968434	0.952663
	Ni-CE P	0.0791589	0.0818862	0.0980929	4.31318	4.65941	4.48735
18 h	CVS-N	0.090858	0.0896287	0.0952431	18.1991	18.1484	18.1389
	Ni P	0.0692804	0.059258	0.0545901	0.685584	0.62412	0.65837
	Ni-CE P	0.074427	0.0729273	0.0726784	3.12607	3.18213	3.2488
